# Supplementary material for: A Negative Regulatory Role for RKIP in Breast Cancer Immune Response
Source: Cancers (Basel). 2022 Jul 24;14(15):3605. doi: 10.3390/cancers14153605 (PMC9330697; doi:10.3390/cancers14153605)
Supplement: Supplementary file 1 [file cancers-14-03605-s001.zip]

Archive with 1 entries (1 files):
- cancers-1820402-supplementary.pdf
